# Supplementary material for: Age Rather Than Supplementation with Oat β-Glucan Influences Development of the Intestinal Microbiota and SCFA Concentrations in Suckling Piglets
Source: Animals (Basel). 2023 Apr 14;13(8):1349. doi: 10.3390/ani13081349 (PMC10135274; doi:10.3390/ani13081349)
Supplement: Supplementary file 1 [file animals-13-01349-s001.zip]

Archive with 3 entries (3 files):
- Arapovic_et_al_Suppl File S1.pdf
- Arapovic_et_al_Supplementary Figure S1-S3.pdf
- Arapovic_et_al_Supplementary Table S1-S4.pdf
